# Supplementary material for: Hyaluronic Acid Functionalization with Jeffamine® M2005: A Comparison of the Thermo-Responsiveness Properties of the Hydrogel Obtained through Two Different Synthesis Routes
Source: Gels. 2021 Jul 9;7(3):88. doi: 10.3390/gels7030088 (PMC8293199; doi:10.3390/gels7030088)
Supplement: Supplementary file 1 [file gels-07-00088-s001.zip]

Archive with 1 entries (1 files):
- gels-1275853-supplementary.pdf
